# Supplementary material for: Pan-Cancer Analyses of the Tumor Microenvironment Reveal That Ubiquitin-Conjugating Enzyme E2C Might Be a Potential Immunotherapy Target
Source: J Immunol Res. 2021 Dec 13;2021:9250207. doi: 10.1155/2021/9250207 (PMC8689232; doi:10.1155/2021/9250207)
Supplement: Supplementary 2 — Supplementary Table1: the p value of differentially expressed analysis in Figure 1(b). Supplementary Table2: the Spearman's correlation coefficient between UBE2C and immune markers. Supplementary Table3: the p value of correlation analysis between UBE2C and immune markers. Supplementary Table4: the p value between UBE2C expression and 22 immune cells correlation analysis. [file 9250207.f2.zip]

Archive with 4 entries (4 files):
- Supplementary Table1.doc
- Supplementary Table2.doc
- Supplementary Table3.doc
- Supplementary Table4.doc
