# Supplementary material for: Pan-Cancer Analyses of the Tumor Microenvironment Reveal That Ubiquitin-Conjugating Enzyme E2C Might Be a Potential Immunotherapy Target
Source: J Immunol Res. 2021 Dec 13;2021:9250207. doi: 10.1155/2021/9250207 (PMC8689232; doi:10.1155/2021/9250207)
Supplement: Supplementary 3 — Supplementary file1: tumor microenvironment (TME) relevance analysis was listed. Supplementary file2: visualization of relevance analysis between UBE2C expression and 22 immune cell levels. Supplementary file3: the gene set enrichment analysis (GSEA) results of the other 23 cancer types. [file 9250207.f3.zip]

Archive with 3 entries (3 files):
- Supplementary file1 (1).pdf
- Supplementary file2.pdf
- Supplementary file3.pdf
